# Supplementary material for: Optimizing cell therapy by sorting cells with high extracellular vesicle secretion
Source: Nat Commun. 2024 Jun 7;15:4870. doi: 10.1038/s41467-024-49123-1 (PMC11161503; doi:10.1038/s41467-024-49123-1)
Supplement: Supplementary file 4 — Source Data [file 41467_2024_49123_MOESM4_ESM.xlsx]

## Sheet: Figure 2
Figure 2B	Detection	CD63 Capture Particle Count
	CD63	425
	CD9	137
	CD81	50
	CD63/CD81	128
	CD63/CD9	11
	CD81/CD9	59
	CD63/CD81/CD9	337
	Total Count	1147
Figure 2C	EV concentration (ug/mL)	Mean Fluorescence Intensity (anti-CD9)	N	Standard Deviation
	0	504	8704	251
	30	5984	8657	2588
	60	9060	9586	4304
	120	12416	9493	6903
Figure 2E		Percent of EV Secreting population	Percent of non-EV secreting population
	Replicate 1	96.76	3.24
	Replicate 2	92.85	5.35
	Replicate 3	95.64	4.28
Figure 2G		Percent of EV secreting population
		Empty nanovial	Cell Loaded nanovial
	Replicate 1	0.63	24.6
	Replicate 2	0.87	28.4
Figure 2H		Mean Fluorescence Intensity (anti-CD9)	N	Standard Deviation
	Cell loaded nanovials	5990	25626	2867
	High EV secretion	11799	3689	2326
	Medium EV secretion	6688	7265	968
	Low EV secretion	3732	8466	731

## Sheet: Figure 3
Figure 3A		Cluster 1	Cluster 2	Cluster 3	Cluster 4	Cluster 5	Cluster 6	Cluster 7
	High Secretor	429	390	203	165	92	121	49
	Low Secretor	306	225	163	244	255	209	219
	Total	735	615	366	409	347	330	268
Figure 3B		Cluster 1	Cluster 2	Cluster 3	Cluster 4	Cluster 5	Cluster 6	Cluster 7
	Max	6.129	6.832	6.149	5.857	5.954	5.357	5.977
	Q3	4.906	5.044	4.321	4.459	4.392	4.294	4.392
	Mean	4.496	4.606	3.972	4.124	4.133	3.99	4.054
	Median	4.459	4.643	3.906	4.087	4.087	4	4
	Q1	4.087	4.247	3.584	3.807	3.807	3.701	3.7
	Min	2.321	2	2.584	1.584	2.807	2.584	2.807
Figure 3C		Cluster 1	Cluster 2	Cluster 3	Cluster 4	Cluster 5	Cluster 6	Cluster 7
	Max	8.247	8.082	7.807	8.082	7.357	6.658	6.539
	Q3	6.554	6.375	6.409	5.321	5.672	5.087	4.491
	Mean	5.929	5.73	5.743	4.754	5.172	4.653	4.142
	Median	5.954	5.727	5.754	4.891	5.087	4.584	4.087
	Q1	5.321	5.129	5.129	4.321	4.643	4.169	3.7
	Min	3	3.459	3.169	2.321	3.7	3.169	2.807
Figure 3D		Cluster 1	Cluster 2	Cluster 3	Cluster 4	Cluster 5	Cluster 6	Cluster 7
	Max	9.407	9.871	7.546	9.696	8.366	8.618	8.682
	Q3	6.918	7.047	5.392	6.044	6.169	5.643	5.426
	Mean	6.294	6.404	4.942	5.41	5.733	5.136	4.94
	Median	6.285	6.39	4.837	5.357	5.7	4.954	4.906
	Q1	5.643	5.781	4.459	4.7	5.247	4.584	4.321
	Min	3.459	3.7	2.807	3.459	3.459	3.321	3.321
Figure 3E		Cluster 1	Cluster 2	Cluster 3	Cluster 4	Cluster 5	Cluster 6	Cluster 7
	Max	10.007	9.839	9.99	9.177	9.394	9.055	8.764
	Q3	7.952	8.166	8.347	6.143	7.219	7.266	6.577
	Mean	7.042	6.943	7.692	5.764	6.45	6.522	5.811
	Median	7.199	7.228	7.807	5.643	6.392	6.507	5.714
	Q1	6.204	5.851	7.111	5	5.727	5.807	5.044
	Min	2.807	2	4.857	3	3.7	4.247	3

## Sheet: Figure 4
Figure 4C	LVEF	High Sec MSC							Low Sec MSC							Control
	Baseline	77.8	77.6	76.4	73.4	76.7	69.1	76.2	75.4	77.3	76.1	71.4	75.8	72.1	69.5	65.3	72.7	67.2	66.7	64.1	74.2	77.5
	Day 2	42.5	49.4	59.1	54.4	44.9	45.8	38.8	54.8	35.7	57.3	52.3	44.1	38.7	42.9	49.4	43.6	45.2	35.3	33.1	47.3	39.7
	Day 14	66.1	74.3	73.8	60	74	61.8	59.9	64.6	43.7	58.2	67.9	64.3	43.7	48.7	43.1	42.1	37.8	40	43.8	42.9	34.8
	Day 28	76.4	70.7	77	70.6	71.1	64.8	63.4	63.2	44.2	62.2	65.8	70.3	57.9	50.7	38.9	39.1	32	35.1	42.7	40.1	29.8
Figure 4D	LVFS	High Sec MSC							Low Sec MSC							Control
	Baseline	40.3	40.3	39.2	36.6	39.3	33.2	39	38.2	40	39	35.1	38.7	35.5	33.6	30.6	36.1	32	31.5	29.8	37.25	40.1
	Day 2	17.5	21.1	26.8	23.9	18.9	19.2	15.8	26.6	23.9	21.4	23.1	14.4	15.7	17.8	21.2	18.2	19	14.1	13.1	20.1	16.2
	Day 14	31.3	37.3	36.7	27.3	37.7	28.25	27.2	26.9	18.3	26.1	32.4	30	18.2	20.7	17.9	17.4	15.3	16.3	18.2	17.9	13.9
	Day 28	39.2	35.2	39.7	34.5	34.9	30.2	33.5	29.2	18.4	28.2	30.9	34.2	25.8	21.8	15.8	16	12.6	14	17.7	16.4	11.7
Figure 4F	Infarct size	Control							Low Sec							High Sec
		48.8548	55.6803	47.2425	43.2071	49.7943	42.3745	43.403	40.4121	45.7628	40.3567	31.6898	26.6391	41.6596	39.2071	17.1395	20.0755	21.2372	12.6827	12.9093	15.8846	20.0714

## Sheet: Figure 5
Figure 5A	Cleaved Caspase 3	Control							Low Sec							High Sec
		84.0679	215.439	91.1122	191.46	138.198	185.552	96.1837	25.1109	20.8331	33.1591	39.7092	23.6199	9.82188	37.1763	0.18935	4.51784	3.66724	0.48402	0.26828	4.98337	5.11222
Figure 5B	Cleaved Caspase 3	Control							Low Sec							High Sec
		0.125918	0.163115	0.127903	0.0066198	0.237902	0.472493	0.307693	1.40201	2.5846	2.5846	3.51071	1.93339	1.15101	6.40209	7.62535	24.2392	5.71078	23.165	32.0249	14.6591	32.8614
Figure 5C	Cleaved Caspase 3	Control							Low Sec							High Sec
		5.89742	2.21186	1.46616	1.96281	1.68301	5.30022	2.23147	10.3123	12.5051	12.1453	12.9546	5.44397	10.1846	7.90945	44.5895	65.928	47.8931	45.7072	30.3567	36.2836	42.2499

## Sheet: Supplementary Figure 1
Supplementary Figure 1B	EV concentration (ug/mL)	Mean Fluorescence Intensity (anti-CD9)	N	Standard Deviation
	0	504	8704	251
	30	5984	8657	2588
	60	9060	9586	4304
	120	12416	9493	6903
Supplementary Figure 1C		1 Cell/Nanovial	2 Cells/Nanovial
	Total Particle	15137	14221
	Single Cells	4208	5788
	Doublets	10	377
	Aggregates	1	16
	Empty Nanovial	1	1

## Sheet: Supplementary Figure 2
Figure 2A		Nanovials without capture antibody (anti-CD63)	Nanovials with capture antibody (anti-CD63)
	Total Particle	8787	9409
	Mean Fluorescence Intensity (anti-CD9)	1668	676
	Standard Deviation of MFI	1498	366
	Nanovials with Secretion Signal (%)	19.4	0.96
Figure 2C		Total Particle	Single-cell loaded nanovial (%)	Mean Fluorescence Intensity (anti-CD9) of Cell Loaded Nanovial	Standard Deviation of MFI
	Replicate 1	82204	36.6	6272	3169
	Replicate 2	89572	35.2	5481	2977
	Replicate 3	81569	37	6048	3377

## Sheet: Supplementary Figure 3
Figure 3C	EV Secretion Phenotype	Total Number of Cells on Day 25
	Low	13400000000	11000000000	6400000000
	Medium	4400000000	24000000000	6400000000
	High	12800000000	32000000000	11600000000
	Secretion Phenotype	Total Number of Cells on Day16
	Low	4900000000	4300000000
	Medium	7600000000	10000000000
	High	9750000000	15200000000
Figure 3D	EV Secretion Phenotype	EVs Secreted by Single Cells
	Low	1800	3390	2980
	Medium	2440	5000	1630
	High	2640	5280	2610
	Secretion Phenotype	EVs Secreted by Single Cells
	Low	2030	1570
	Medium	2080	2430
	High	2250	3640

## Sheet: Supplementary Figure 4
Supplementary Figure 4A		Cluster 1	Cluster 2	Cluster 3	Cluster 4	Cluster 5	Cluster 6	Cluster 7
	Max	8.164	8.675	7.93	7.839	8.413	7.813	7.614
	Q3	6.714	6.491	6.392	6.285	7.126	6.629	6.169
	Mean	6.224	5.962	6.051	5.932	6.704	6.333	5.714
	Median	6.285	6	6.022	5.93	6.7	6.331	5.727
	Q1	5.781	5.459	5.672	5.554	6.321	6.044	5.285
	Min	2.584	3.459	4.169	3.459	4.754	4.857	3.7

## Sheet: Supplementary Figure 8
Supplementary Figure 8A	Detection	CD9 Capture particle Count
	CD9	345
	CD81	854
	CD63	67
	CD9/CD81	758
	CD9/CD63	28
	CD81/CD63	313
	CD9/CD81/CD63	430
	Total count	2795
Supplementary Figure 8D	TUNEL	Control						H2O2+ PBS						H2O2+ Low Sec EV						H2O2+ High Sec EV
		0.00350185	0.292721	0.00044256	0.0820983	0.0933621	0.0594545	22.035	21.8681	31.5176	39.4262	39.8558	23.4805	14.8539	9.10279	7.36205	14.0523	19.2058	8.54026	5.49933	3.19352	3.44259	4.10281	2.46803	3.12386

## Sheet: Supplementary Figure 9
Supplementary Figure 9A	Scar thickness	Control							Low Sec							High Sec
		0.223	0.276	0.163	0.27	0.322	0.279	0.198	0.256	0.414	0.382	0.362	0.356	0.274	0.322	0.424	0.546	0.588	0.559	0.487	0.619	0.543
Supplementary Figure 9B	Day 28 EDV	Control							Low Sec MSC							High Sec MSC
		213	217	225	116	203	170	228	84	145	102	72	99	91	113	91	71	88	120	109	76	93
Supplementary Figure 9C	Day 28 ESV	Control							Low Sec MSC							High Sec MSC
		130	132	153	76	116	102	160	31	81	39	24	29	38	56	22	20	20	35	32	27	28

[truncated: 1 more sheets: Supplementary Figure 10]
